# Supplementary material for: Identification and Analysis of Driver Missense Mutations Using Rotation Forest with Feature Selection
Source: Biomed Res Int. 2014 Aug 27;2014:905951. doi: 10.1155/2014/905951 (PMC4163459; doi:10.1155/2014/905951)
Supplement: Supplementary file 3 [file 905951.f3.xlsx]

## Sheet: mRMR-RF
TP	FN	FP	TN	Precision	Recall	F-measure	Accuracy	CC	ROCArea
1847	2346	410	3783	0.818343	0.440496	0.572713	0.671357	0.386364	0.666222
2348	1845	791.6	3401.4	0.748026	0.559981	0.64038	0.685595	0.38358	0.704026
2911	1282	851.8	3341.2	0.773646	0.694252	0.731791	0.745552	0.493723	0.820367
3062.6	1130.4	383.6	3809.4	0.88888	0.730408	0.801827	0.819461	0.649399	0.886102
3105.4	1087.6	640.4	3552.6	0.829168	0.740615	0.782372	0.793942	0.591302	0.869302
3172.4	1020.6	528.6	3664.4	0.857275	0.756594	0.803767	0.815264	0.634958	0.888188
3185.2	1007.8	454.6	3738.4	0.875168	0.759647	0.813308	0.825614	0.657001	0.894308
3203.4	989.6	397	3796	0.889746	0.763988	0.822078	0.834653	0.676102	0.899828
3184.6	1008.4	465.8	3727.2	0.872483	0.759504	0.812061	0.824207	0.65395	0.89419
3126.2	1066.8	434.8	3758.2	0.877917	0.745576	0.806347	0.82094	0.649306	0.894006
3164	1029	396.4	3796.6	0.888673	0.754591	0.816154	0.830026	0.667703	0.899793
3172	1021	384.2	3808.8	0.891964	0.756499	0.818663	0.832435	0.672675	0.901236
3221.4	971.6	389.8	3803.2	0.892064	0.76828	0.825555	0.837658	0.681916	0.905835
3246.2	946.8	331	3862	0.90752	0.774195	0.83556	0.847627	0.702898	0.913736
3241.8	951.2	340.6	3852.4	0.904935	0.773146	0.833858	0.845958	0.699379	0.910708
3281	912	305.6	3887.4	0.914795	0.782495	0.843485	0.854806	0.717154	0.918368
3286.4	906.6	304.2	3888.8	0.915277	0.783782	0.844438	0.855617	0.718692	0.919598
3279.2	913.8	300.2	3892.8	0.916132	0.782065	0.843806	0.855235	0.718203	0.917875
3287.2	905.8	328.8	3864.2	0.909072	0.783973	0.841899	0.852778	0.712335	0.917484
3309.8	883.2	316	3877	0.912858	0.789363	0.846623	0.857	0.720633	0.920608
3341.6	851.4	285.4	3907.6	0.921351	0.796947	0.854627	0.864441	0.735641	0.924485
3311.6	881.4	303.6	3889.4	0.916048	0.789793	0.848242	0.858693	0.724308	0.922108
3339	854	301.4	3891.6	0.917221	0.796327	0.852503	0.862223	0.730829	0.924467
3308.8	884.2	300.8	3892.2	0.916676	0.789125	0.848127	0.858693	0.724439	0.921407
3320.8	872.2	321.6	3871.4	0.911711	0.791987	0.847641	0.857644	0.721538	0.920491
3335.4	857.6	299.8	3893.2	0.917539	0.795469	0.85215	0.861984	0.730467	0.92306
3351	842	287.4	3905.6	0.921015	0.799189	0.855785	0.865323	0.737127	0.924705
3343.4	849.6	303.2	3889.8	0.916855	0.797377	0.85295	0.862533	0.731304	0.923001
3346.4	846.6	301.8	3891.2	0.917282	0.798092	0.853544	0.863057	0.732327	0.923571
3349.4	843.6	292.8	3900.2	0.919645	0.798808	0.854966	0.864488	0.735368	0.923795
3359.2	833.8	339.8	3853.2	0.908141	0.801145	0.851292	0.860052	0.725158	0.92359
3327.8	865.2	322	3871	0.911783	0.793656	0.848621	0.858431	0.722963	0.920772
3350.6	842.4	308.8	3884.2	0.915617	0.799094	0.853395	0.862724	0.731396	0.923863
3372.2	820.8	314.8	3878.2	0.914634	0.804245	0.85589	0.864584	0.734543	0.92692
3371.2	821.8	311.4	3881.6	0.915452	0.804007	0.856111	0.86487	0.735216	0.926127
3374.6	818.4	322	3871	0.912905	0.804818	0.855455	0.864011	0.733188	0.927453
3383.8	809.2	324.6	3868.4	0.912475	0.807012	0.856504	0.864798	0.734525	0.927338
3388	805	313.4	3879.6	0.915339	0.808013	0.85833	0.866635	0.738368	0.930652
3375.2	817.8	332	3861	0.910489	0.804961	0.854467	0.862891	0.730723	0.9282
3403.8	789.2	326	3867	0.9126	0.811782	0.859242	0.867016	0.738555	0.930757
3418.4	774.6	315.6	3877.4	0.91549	0.815264	0.86247	0.869998	0.744477	0.933958
3409	784	319	3874	0.914434	0.813022	0.86075	0.868471	0.741518	0.931967
3413	780	323	3870	0.913557	0.813976	0.860889	0.868471	0.74137	0.931706
3409.4	783.6	311.2	3881.8	0.916365	0.813117	0.861653	0.869449	0.743641	0.932269
3411.2	781.8	318.2	3874.8	0.914682	0.813546	0.861153	0.868829	0.742212	0.931977
3439.4	753.6	318.6	3874.4	0.915244	0.820272	0.865145	0.872144	0.748346	0.934749
3417	776	320.2	3872.8	0.914336	0.81493	0.861767	0.869282	0.742979	0.933466
3423.8	769.2	315.6	3877.4	0.9156	0.816551	0.863238	0.870642	0.745665	0.933982
3426.8	766.2	293	3900	0.921235	0.817267	0.866138	0.873694	0.752199	0.935388
3436	757	321.4	3871.6	0.914465	0.819461	0.864358	0.871405	0.746853	0.934155
3448.2	744.8	303.8	3889.2	0.919043	0.822371	0.868011	0.874958	0.754116	0.936073
3441	752	309.4	3883.6	0.91751	0.820653	0.866371	0.873432	0.751075	0.936547
3441	752	297.8	3895.2	0.920354	0.820653	0.867643	0.874815	0.754075	0.937735
3450.2	742.8	294.4	3898.6	0.921387	0.822848	0.86933	0.876318	0.756981	0.936925
3435.6	757.4	309.2	3883.8	0.917454	0.819366	0.865631	0.872812	0.749935	0.937353
3455	738	286.2	3906.8	0.923516	0.823992	0.870913	0.877868	0.760173	0.938465
3461.8	731.2	292	3901	0.922232	0.825614	0.871248	0.877987	0.760164	0.938919
3459.2	733.8	292.6	3900.4	0.92202	0.824994	0.87081	0.877606	0.759432	0.938389
3453	740	301.4	3891.6	0.919717	0.823515	0.868959	0.875817	0.755782	0.938076
3437.6	755.4	299.6	3893.4	0.919839	0.819843	0.866963	0.874195	0.752857	0.938167
3450	743	301	3892	0.919753	0.8228	0.868577	0.875507	0.755223	0.938574
3445.2	747.8	301.4	3891.6	0.919553	0.821655	0.867849	0.874887	0.754062	0.938753
3461.2	731.8	286.4	3906.6	0.923584	0.825471	0.87177	0.878583	0.761482	0.939888
3457.6	735.4	285	3908	0.923847	0.824612	0.871409	0.878321	0.761051	0.939568
3457.4	735.6	298.4	3894.6	0.920557	0.824565	0.869914	0.876699	0.757536	0.939169
3455	738	280.8	3912.2	0.924835	0.823992	0.871503	0.878512	0.761568	0.93943
3464.8	728.2	270.6	3922.4	0.92756	0.82633	0.874021	0.880897	0.766374	0.940946
3473.4	719.6	282.4	3910.6	0.924811	0.828381	0.873938	0.880515	0.765208	0.942443
3458.6	734.4	282.2	3910.8	0.924579	0.824851	0.871865	0.878774	0.762004	0.940597
3471	722	277.2	3915.8	0.926064	0.827808	0.874174	0.880849	0.766035	0.94172
3474.2	718.8	273.4	3919.6	0.92706	0.828571	0.875048	0.881684	0.767719	0.943026
3472.6	720.4	277.6	3915.4	0.92599	0.82819	0.874359	0.880992	0.766276	0.941783
3458.4	734.6	281.6	3911.4	0.924722	0.824803	0.871904	0.878822	0.762113	0.941244
3472	721	285.2	3907.8	0.924093	0.828047	0.873432	0.880014	0.764174	0.941563
3472.2	720.8	276.2	3916.8	0.926311	0.828094	0.874446	0.881111	0.766552	0.942561
3471.8	721.2	270.2	3922.8	0.927804	0.827999	0.875057	0.881779	0.768025	0.943629
3460.2	732.8	267.4	3925.6	0.928271	0.825233	0.87372	0.88073	0.7662	0.940724
3467	726	274.4	3918.6	0.926659	0.826854	0.87391	0.880706	0.765874	0.942164
3457	736	280	3913	0.925079	0.824469	0.871877	0.878846	0.762218	0.940718
3458.4	734.6	285.4	3907.6	0.923775	0.824803	0.871484	0.878369	0.761123	0.940414
3456.2	736.8	288.6	3904.4	0.922929	0.824279	0.870813	0.877725	0.759808	0.940599
3457.8	735.2	293.4	3899.6	0.921785	0.82466	0.870516	0.877343	0.758918	0.938978
3447.6	745.4	282	3911	0.924398	0.822228	0.870313	0.877486	0.75964	0.940049
3446.4	746.6	309	3884	0.917734	0.821941	0.867191	0.874124	0.752369	0.939087
3444.6	748.4	293.2	3899.8	0.921567	0.821512	0.868663	0.875793	0.756061	0.938258
3447.2	745.8	307.6	3885.4	0.918078	0.822132	0.867459	0.874386	0.752896	0.937989
3442	751	311.6	3881.4	0.916999	0.820892	0.866282	0.873289	0.75072	0.93727
3449.2	743.8	306.8	3886.2	0.918333	0.822609	0.867832	0.87472	0.753555	0.937699
3449	744	312	3881	0.917059	0.822561	0.867238	0.874076	0.752164	0.937336
3432	761	308	3885	0.917659	0.818507	0.865245	0.872526	0.749447	0.935968
3453.8	739.2	306.6	3886.4	0.918475	0.823706	0.868494	0.875292	0.754634	0.93849
3441.2	751.8	314.6	3878.4	0.916257	0.820701	0.865839	0.872836	0.749775	0.936759
3435.8	757.2	310.6	3882.4	0.917102	0.819413	0.865501	0.872669	0.749613	0.936314
3430	763	305.4	3887.6	0.918253	0.81803	0.865246	0.872597	0.749678	0.937329
3447.4	745.6	325.8	3867.2	0.91366	0.82218	0.865508	0.872239	0.748241	0.93801
3421.2	771.8	316.2	3876.8	0.915404	0.815931	0.862802	0.87026	0.744941	0.934648
3440	753	315.2	3877.8	0.916083	0.820415	0.8656	0.872621	0.749356	0.937423
3437.2	755.8	330	3863	0.912407	0.819747	0.863596	0.870522	0.744899	0.934603
3421	772	320.4	3872.6	0.914362	0.815884	0.862318	0.869735	0.7438	0.933979
3431.2	761.8	312	3881	0.916679	0.818316	0.8647	0.871953	0.74824	0.934999
3427	766	329	3864	0.912414	0.817315	0.862241	0.869425	0.742907	0.934877
3417.6	775.4	316.4	3876.6	0.915275	0.815073	0.86227	0.869807	0.744091	0.934158
3434	759	346.2	3846.8	0.908428	0.818984	0.861384	0.868209	0.740023	0.934471
3424.6	768.4	337.2	3855.8	0.910373	0.816742	0.861014	0.868161	0.740256	0.933206
3421.6	771.4	322.2	3870.8	0.913953	0.816027	0.862213	0.869592	0.743471	0.934693
3426.2	766.8	333.8	3859.2	0.911233	0.817124	0.861612	0.868757	0.741485	0.934045
3425.2	767.8	335.4	3857.6	0.910815	0.816885	0.861294	0.868447	0.740849	0.933143
3426	767	334.8	3858.2	0.910989	0.817076	0.861476	0.868614	0.741184	0.934007
3425	768	329.8	3863.2	0.912171	0.816838	0.861875	0.869091	0.742249	0.933465
3412.6	780.4	348.6	3844.4	0.90732	0.81388	0.858059	0.865371	0.734654	0.932238
3419.8	773.2	332.6	3860.4	0.911375	0.815597	0.860825	0.868137	0.740381	0.933011
3417.8	775.2	345.2	3847.8	0.908278	0.81512	0.859178	0.866396	0.736683	0.932754
3417.8	775.2	341.6	3851.4	0.909137	0.81512	0.859562	0.866826	0.737609	0.932387
3411.8	781.2	343.8	3849.2	0.908488	0.813689	0.858468	0.865848	0.735728	0.932505
3415.6	777.4	351.6	3841.4	0.906662	0.814596	0.858164	0.865371	0.734541	0.931226
3403.8	789.2	341.2	3851.8	0.908894	0.811782	0.857597	0.865204	0.734614	0.931614
3416.2	776.8	334.6	3858.4	0.910801	0.814739	0.860089	0.86747	0.73907	0.932795
3408.2	784.8	350.6	3842.4	0.906729	0.812831	0.857213	0.864608	0.733161	0.931641
3404.8	788.2	360.6	3832.4	0.904253	0.81202	0.855644	0.86301	0.729844	0.930087
3413.4	779.6	352.8	3840.2	0.906355	0.814071	0.857725	0.864965	0.733761	0.931675
3404.2	788.8	359	3834	0.904639	0.811877	0.855738	0.863129	0.730125	0.931144
3405.2	787.8	358.4	3834.6	0.904794	0.812115	0.855947	0.86332	0.730491	0.93139
3399.2	793.8	357.2	3835.8	0.904917	0.810684	0.855198	0.862747	0.729478	0.930565
3402.6	790.4	347.8	3845.2	0.907274	0.811495	0.856712	0.864274	0.732647	0.930679
3416.4	776.6	358.4	3834.6	0.905051	0.814787	0.857546	0.864655	0.732969	0.930229
3400.6	792.4	361.2	3831.8	0.904015	0.811018	0.85499	0.862437	0.72875	0.930819

## Sheet: DX-RF
TP	FN	FP	TN	Precision	Recall	F-Measure	Accuracy	MCC	ROCArea
1847	2346	410	3783	0.818343	0.440496	0.572713	0.671357	0.386364	0.666222
2341	1852	473	3720	0.831912	0.558311	0.668189	0.722752	0.471747	0.721993
2284.6	1908.4	337.4	3855.6	0.871326	0.54486	0.670459	0.732197	0.500881	0.784621
3142.6	1050.4	489.8	3703.2	0.865176	0.749487	0.803182	0.816337	0.638414	0.888006
3157	1036	339.2	3853.8	0.902993	0.752922	0.82115	0.836012	0.681509	0.900385
3180.4	1012.6	268.4	3924.6	0.922176	0.758502	0.832369	0.847245	0.705695	0.90991
3313.2	879.8	270	3923	0.924654	0.790174	0.852138	0.862891	0.733585	0.920145
3315.4	877.6	269.2	3923.8	0.924918	0.790699	0.852554	0.863248	0.734275	0.919785
3343	850	242.8	3950.2	0.932291	0.797281	0.859514	0.869688	0.747256	0.927672
3380.6	812.4	234	3959	0.935264	0.806249	0.865977	0.875221	0.757685	0.931526
3411.6	781.4	227.4	3965.6	0.937521	0.813642	0.871194	0.879704	0.766133	0.934788
3359.4	833.6	253	3940	0.929971	0.801192	0.860787	0.870427	0.748067	0.928097
3341.6	851.4	253.8	3939.2	0.929432	0.796947	0.858102	0.868209	0.744022	0.926435
3312.4	880.6	277.6	3915.4	0.922676	0.789983	0.851187	0.861889	0.731383	0.922079
3331.8	861.2	256	3937	0.928646	0.79461	0.856415	0.866778	0.741319	0.925581
3310.8	882.2	265.6	3927.4	0.925738	0.789602	0.85226	0.863129	0.734249	0.922362
3324.4	868.6	275.6	3917.4	0.923444	0.792845	0.853173	0.863558	0.734502	0.921719
3305.4	887.6	290.4	3902.6	0.919256	0.788314	0.848756	0.859528	0.726473	0.918588
3306.8	886.2	298.6	3894.4	0.917181	0.788648	0.848065	0.858717	0.724591	0.919532
3296.2	896.8	306.8	3886.2	0.914859	0.78612	0.845615	0.856475	0.720119	0.917197
3296.6	896.4	316.2	3876.8	0.912497	0.786215	0.844657	0.855402	0.717717	0.916042
3287.6	905.4	319.4	3873.6	0.911458	0.784069	0.842972	0.853947	0.714918	0.914167
3294.6	898.4	331.8	3861.2	0.908533	0.785738	0.842679	0.853303	0.71316	0.914692
3274.4	918.6	333.2	3859.8	0.90766	0.780921	0.839524	0.850727	0.708406	0.912704
3272.2	920.8	352.2	3840.8	0.902831	0.780396	0.837159	0.848199	0.702895	0.912182
3264.2	928.8	360.8	3832.2	0.900491	0.778488	0.835045	0.84622	0.698898	0.91107
3260.8	932.2	367.6	3825.4	0.89871	0.777677	0.833815	0.845004	0.696362	0.910404
3265.6	927.4	375.2	3817.8	0.896946	0.778822	0.833718	0.84467	0.695399	0.911493
3269.8	923.2	373.4	3819.6	0.897527	0.779824	0.834536	0.845385	0.6968	0.910791
3268.6	924.4	378	3815	0.896349	0.779537	0.833863	0.844694	0.695327	0.911051
3271	922	363	3830	0.900113	0.78011	0.835821	0.846768	0.699788	0.912531
3277.4	915.6	362	3831	0.900554	0.781636	0.836883	0.847651	0.701455	0.91319
3287.6	905.4	342.2	3850.8	0.905739	0.784069	0.840516	0.851228	0.708891	0.914774
3267.6	925.4	348	3845	0.903755	0.779299	0.836924	0.848152	0.703003	0.913752
3281.6	911.4	333.4	3859.6	0.907773	0.782638	0.840573	0.851562	0.709902	0.916326
3278.6	914.4	326	3867	0.909564	0.781922	0.840923	0.852087	0.711216	0.91551
3288.4	904.6	348	3845	0.904307	0.784259	0.840011	0.850632	0.707531	0.915942
3319.6	873.4	332.6	3860.4	0.908949	0.7917	0.846276	0.856189	0.718388	0.919011
3300.4	892.6	348.2	3844.8	0.90458	0.787121	0.841763	0.852039	0.710102	0.917112
3312.6	880.4	358.6	3834.4	0.902322	0.790031	0.842445	0.852254	0.710034	0.918049
3329.8	863.2	347.8	3845.2	0.905427	0.794133	0.846134	0.855593	0.716622	0.920392
3329.4	863.6	358	3835	0.902912	0.794038	0.844977	0.854329	0.713871	0.918644
3339.2	853.8	346.2	3846.8	0.906073	0.796375	0.847685	0.856904	0.719104	0.920547
3328.8	864.2	354.4	3838.6	0.903786	0.793895	0.845282	0.854686	0.714678	0.920037
3345.8	847.2	347	3846	0.906043	0.797949	0.848562	0.857596	0.720344	0.921264
3351.4	841.6	344.8	3848.2	0.906721	0.799285	0.849612	0.858526	0.722148	0.921432
3331.2	861.8	356.2	3836.8	0.903401	0.794467	0.845436	0.854758	0.714735	0.920331
3335.4	857.6	340.2	3852.8	0.907464	0.795469	0.847773	0.857167	0.719849	0.920902
3337.8	855.2	359.4	3833.6	0.902798	0.796041	0.846057	0.855163	0.715354	0.919315
3344.6	848.4	343.6	3849.4	0.906841	0.797663	0.848753	0.857858	0.720964	0.920555
3350.8	842.2	361.8	3831.2	0.902555	0.799141	0.847699	0.856427	0.717588	0.921649
3354.2	838.8	362.6	3830.4	0.902458	0.799952	0.848116	0.856737	0.718127	0.922443
3354.8	838.2	356.4	3836.6	0.903973	0.800095	0.848867	0.857548	0.719867	0.922901
3342.8	850.2	365.4	3827.6	0.90148	0.797233	0.84615	0.855044	0.714894	0.921398
3363.6	829.4	371.6	3821.4	0.900517	0.802194	0.848514	0.856785	0.717866	0.922979
3354.2	838.8	358	3835	0.90357	0.799952	0.848598	0.857286	0.719331	0.922986
3346.4	846.6	361	3832	0.902655	0.798092	0.847147	0.855998	0.716838	0.922827
3376	817	356.2	3836.8	0.904584	0.805151	0.851971	0.8601	0.724599	0.925703
3369.4	823.6	348.6	3844.4	0.906263	0.803577	0.851829	0.860219	0.725119	0.925012
3383.4	809.6	341.2	3851.8	0.908391	0.806916	0.854649	0.862771	0.730116	0.927828
3379.6	813.4	345	3848	0.907371	0.80601	0.853686	0.861865	0.728295	0.927017
3396	797	340	3853	0.908988	0.809921	0.856595	0.864417	0.733206	0.929019
3397.4	795.6	337.2	3855.8	0.909721	0.810255	0.857107	0.864918	0.734244	0.928993
3383.8	809.2	334.8	3858.2	0.909979	0.807012	0.855401	0.863582	0.731873	0.928338
3380.2	812.8	335	3858	0.90984	0.806153	0.85486	0.863129	0.731026	0.928384
3401	792	328.2	3864.8	0.911989	0.811114	0.858598	0.86642	0.737366	0.930656
3418	775	340.8	3852.2	0.909334	0.815168	0.859674	0.866945	0.737863	0.931759
3416	777	328.6	3864.4	0.912245	0.814691	0.860711	0.868161	0.740571	0.932423
3424.6	768.4	327	3866	0.912841	0.816742	0.862118	0.869378	0.742888	0.931813
3410	783	342.8	3850.2	0.908665	0.81326	0.858316	0.865752	0.735576	0.930236
3408.6	784.4	343.4	3849.6	0.908488	0.812926	0.858045	0.865514	0.735119	0.929522
3405.4	787.6	340	3853	0.909225	0.812163	0.857955	0.865538	0.73528	0.929981
3400.6	792.4	351.8	3841.2	0.906249	0.811018	0.855991	0.863558	0.731167	0.929648
3405.2	787.8	365	3828	0.903207	0.812115	0.855236	0.862533	0.728791	0.929709
3405.6	787.4	350.8	3842.2	0.906616	0.812211	0.856816	0.864274	0.732535	0.929203
3403	790	351.2	3841.8	0.906465	0.811591	0.856396	0.863916	0.731866	0.929456
3402.2	790.8	359.4	3833.6	0.904472	0.8114	0.855402	0.862843	0.729571	0.929225
3396	797	362	3831	0.903681	0.809921	0.854234	0.861793	0.727516	0.92804
3415	778	365.8	3827.2	0.903246	0.814453	0.856552	0.863606	0.730754	0.929612
3396.6	796.4	351.2	3841.8	0.906301	0.810064	0.855481	0.863153	0.73044	0.928826
3388.6	804.4	361.2	3831.8	0.903682	0.808156	0.853247	0.861006	0.726089	0.92709
3387	806	356.2	3836.8	0.904872	0.807775	0.853556	0.861412	0.727041	0.92743
3406.8	786.2	356	3837	0.905399	0.812497	0.856434	0.863797	0.731457	0.930008
3400.2	792.8	364.4	3828.6	0.903208	0.810923	0.854575	0.862008	0.727832	0.929117
3413.4	779.6	372.4	3820.6	0.901709	0.814071	0.855631	0.862628	0.728737	0.929542
3412.6	780.4	359.8	3833.2	0.904626	0.81388	0.856855	0.864035	0.731765	0.930344
3403	790	356.6	3836.4	0.905145	0.811591	0.855815	0.863272	0.73046	0.930523
3409	784	339.2	3853.8	0.909518	0.813022	0.858562	0.866062	0.736288	0.931214
3413.6	779.4	350.4	3842.6	0.906916	0.814119	0.858008	0.865275	0.734414	0.932353
3425	768	357.4	3835.6	0.905508	0.816838	0.858888	0.8658	0.735135	0.932678
3418.2	774.8	355.2	3837.8	0.905877	0.815216	0.858153	0.865252	0.734197	0.931525
3420	773	346.6	3846.4	0.907993	0.815645	0.859342	0.866492	0.736809	0.931594
3410.6	782.4	346.4	3846.6	0.907816	0.813403	0.858016	0.865395	0.73478	0.931312
3405.2	787.8	354.2	3838.8	0.905783	0.812115	0.856385	0.863821	0.731575	0.930852
3414.6	778.4	356	3837	0.905594	0.814357	0.85755	0.864727	0.733191	0.931984
3420	773	369.2	3823.8	0.902571	0.815645	0.856904	0.863797	0.730998	0.93101
3409.8	783.2	349.6	3843.4	0.907017	0.813212	0.85755	0.864918	0.733779	0.930641
3421.8	771.2	355.2	3837.8	0.905997	0.816074	0.85866	0.865681	0.735026	0.933014
3427	766	364.2	3828.8	0.903946	0.817315	0.858447	0.865228	0.733838	0.931708
3425.6	767.4	353.8	3839.2	0.906398	0.816981	0.859367	0.866301	0.736197	0.932449
3414	779	352.8	3840.2	0.906332	0.814214	0.857801	0.865037	0.73388	0.931907
3421.8	771.2	354	3839	0.906255	0.816074	0.858798	0.865824	0.735305	0.931889
3416.8	776.2	336.8	3856.2	0.910276	0.814882	0.859936	0.867279	0.738631	0.932426
3432.2	760.8	347.6	3845.4	0.908078	0.818555	0.860986	0.867827	0.739271	0.933644
3406.6	786.4	350.6	3842.4	0.906699	0.812449	0.856983	0.864417	0.732813	0.931191
3421.8	771.2	360.6	3832.4	0.904673	0.816074	0.858086	0.865037	0.733609	0.930343
3405	788	350	3843	0.906813	0.812068	0.856823	0.864298	0.732613	0.930803
3418.6	774.4	364.4	3828.6	0.903689	0.815311	0.857225	0.864202	0.731918	0.932054
3412	781	360.2	3832.8	0.904518	0.813737	0.85672	0.863916	0.731538	0.931788
3412.2	780.8	364.4	3828.6	0.90353	0.813785	0.856299	0.863439	0.730508	0.93131
3422.2	770.8	360.8	3832.2	0.904634	0.81617	0.858122	0.865061	0.733645	0.931906
3418.6	774.4	357.6	3835.4	0.905353	0.815311	0.857957	0.865013	0.733689	0.932275
3423	770	358.8	3834.2	0.905149	0.816361	0.858453	0.865395	0.734347	0.931715
3417.6	775.4	349.6	3843.4	0.907212	0.815073	0.858668	0.865848	0.735511	0.931565
3402.4	790.6	358.4	3834.6	0.904705	0.811448	0.855536	0.862986	0.729867	0.931532
3410.6	782.4	355.2	3837.8	0.905676	0.813403	0.857061	0.864345	0.732505	0.931749
3409.8	783.2	352.4	3840.6	0.906333	0.813212	0.857248	0.864584	0.733051	0.930445
3416.6	776.4	343.4	3849.6	0.908681	0.814834	0.859194	0.866468	0.736887	0.932976
3411.4	781.6	353.2	3839.8	0.906183	0.813594	0.857395	0.864679	0.733197	0.93168
3418.8	774.2	336.4	3856.6	0.910434	0.815359	0.860267	0.867565	0.739185	0.932262
3420.6	772.4	340	3853	0.909605	0.815788	0.860133	0.86735	0.738656	0.931193
3412	781	361.8	3831.2	0.904137	0.813737	0.856556	0.863725	0.731118	0.930982
3414.8	778.2	361.4	3831.6	0.904312	0.814405	0.857002	0.864107	0.731847	0.931315
3401.8	791.2	356	3837	0.905278	0.811305	0.855713	0.863201	0.730355	0.931218
3418.8	774.2	359.4	3833.6	0.904897	0.815359	0.85779	0.864822	0.733254	0.931977
3412.2	780.8	359	3834	0.904812	0.813785	0.856885	0.864083	0.731883	0.931614
